# Supplementary material for: The 3-D Structural Basis for the Pgi Genotypic Differences in the Performance of the Butterfly Melitaea cinxia at Different Temperatures
Source: PLoS One. 2016 Jul 27;11(7):e0160191. doi: 10.1371/journal.pone.0160191 (PMC4962976; doi:10.1371/journal.pone.0160191)
Supplement: S2 Table — (XLSX) [file pone.0160191.s003.xlsx]

## Sheet: 1stcolumn.txt
GeneBank accession no	Taxon name	The AA combination
EFZ10962.1	Solenopsis invicta	AE
ACO25516.1	Drosophila merina	AI
AEM24142.1	Eumetriochroa hederae	AK
AGB85759.1	Xystrologa sp. Xwi	AK
AGB85677.1	Pseudarbela sp. n. Pdba	AK
AGB85727.1	Sosineura mimica	AK
XP_011560868.1	Plutella xylostella	AK
AHZ00038.1	Asteliaphasma jucundum	AQ
AHZ00041.1	Argosarchus horridus	AQ
ACY44084.1	Armadillidium vulgare	AQ
AGB85522.1	Cacographis osteolalis	AR
AHZ00026.1	Micrarchus sp. n. 3 LTD-2014	AR
AGB85490.1	Arrhenophanes sp. Arrp	AR
AHZ00031.1	Phasmatidae gen. 1 sp. 1 TRB-2010	AR
AGB85509.1	Catocala ultronia	AT
BAD14217.1	Drosophila lini	AV
AGB85631.1	Mnesarchaea acuta	DK
AGB85603.1	Heterobathmia pseuderiocrania	DK
AGB85710.1	Phyciodes phaon	EK
ADV60580.1	Saturnia naessigi	EK
AGB85530.1	Curetis bulis stigmata	EK
AGB85516.1	Coleophora cratipennella	EK
AGB85547.1	Discophlebia sp. Disc	EK
AGB85533.1	Chondrostega vandalicia	EK
AGB85733.1	Strigivenifera venata	EK
ADV60581.1	Carthaea saturnioides	EK
ADW85529.1	Eterusia aedea	EK
AGB85650.1	Neurophyseta conantia	EK
AGB85708.1	Pterothysanus laticilia	EK
AGB85700.1	Pieris rapae	EK
AGB85492.1	Aeolanthes semiostrina	EK
AGB85648.1	Mompha cephalonthiella	EK
AGB85487.1	Polyterpnes polyrrhoda	EK
ADV60571.1	Bombyx mori	EK
AGB85647.1	Moerarchis inconcisella	EK
ADV60578.1	Paonias myops	EK
ADW85513.1	Alucita sp. JCR-2011	EK
AGB85651.1	Munychryia senicula	EK
AGB85564.1	Ectoedemia populella	EK
AGB85741.1	Tischeria ekebladella	EK
AGB85743.1	Tebenna micalis	EK
AGB85499.1	Azaleodes sp. Azal	EK
AGB85624.1	Lophocorona astiptica	EK
AGB85481.1	Aristotelia mesotenebrella	EK
AGB85519.1	Compsoctena sp. n. Comp	EK
AGB85751.1	Tegeticula yuccasella	EK
AEM24147.1	Parectopa robiniella	EK
ADW85551.1	Zeuzera coffeae	EK
AGB85493.1	Adela trigrapha	EK
AGB85496.1	Acanthopteroctetes unifascia	EK
AGB85483.1	Andesiana lamellata	EK
AGB85511.1	Cecidoses eremita	EK
AGB85465.1	Opostegidae gen. n. sp. AK154	EK
AGB85755.1	Vespina quercivora	EK
AGB85543.1	Dyseriocrania griseocapitella	EK
AGB85749.1	Trictena argyrosticha	EK
AGB85667.1	Ogygioses sp. Ound	EK
ADW85527.1	Emmelina monodactyla	EK
ACY44110.1	Prokoenenia wheeleri	EK
AGB85625.1	Lyonetia prunifoliella	EK
AGB85685.1	Phobolosia anfracta	EK
AGB85656.1	Neopseustis meyricki	EK
AGB85497.1	Antispila voraginella	EK
AGB85735.1	Scythropia crataegella	EK
ABW04831.1	Nebalia hessleri	EK
XP_001629102.1	Nematostella vectensis	EK
CBY30959.1	Oikopleura dioica	EK
XP_012794629.1	Schistosoma haematobium	EK
XP_009177057.1	Opisthorchis viverrini	EK
ADA56786.1	Euphydryas aurinia	GK
AGB85541.1	Dysoptus bilobus	GK
XP_005970870.1	Pantholops hodgsonii	GS
ACY44083.1	Artemia salina	HE
ACY44090.1	Hanseniella sp. 'Han2'	HE
XP_005105294.1	Aplysia californica	HE
ABW04830.1	Limulus polyphemus	IE
XP_014217933.1	Copidosoma floridanum	IE
AGO03600.1	Bombus lapidarius	IE
AGB85505.1	Bedellia somnulentella	IK
ACY44092.1	Heterometrus spinifer	IK
ACY44091.1	Hadrurus arizonensis	IQ
XP_003746506.1	Metaseiulus occidentalis	IR
XP_001995344.1	Drosophila grimshawi	KA
AGB85561.1	Epipomponia nawai	KE
ABW04837.1	Xibalbanus tulumensis	KE
ABW04834.1	Mesocyclops edax	KE
ACY44085.1	Carcinoscorpius rotundicauda	KE
ACY44105.1	Peripatus sp. 'Pep'	KE
XP_011305239.1	Fopius arisanus	KE
XP_002732561.1	Saccoglossus kowalevskii	KE
KPM12091.1	Sarcoptes scabiei	KE
XP_003493002.1	Bombus impatiens	KE
XP_004531740.2	Ceratitis capitata	KE
XP_005975332.1	Pantholops hodgsonii	KE
AGB85717.1	Scopula limboundata	KL
AAK57964.1	Alpheus paracrinitus A	KL
AAK57939.1	Alpheus cristulifrons	KM
ALC40640.1	Drosophila busckii	KQ
XP_012670334.1	Clupea harengus	KQ
AEH76920.1	Hypophthalmichthys molitrix	KQ
XP_013117763.1	Stomoxys calcitrans	KT
KNC33423.1	Lucilia cuprina	KT
XP_004534672.1	Ceratitis capitata	KT
CEF65972.1	Strongyloides ratti	KT
KFB53889.1	Anopheles sinensis	KT
AAA85286.1	Calanus finmarchicus	KT
XP_002005703.1	Drosophila mojavensis	KV
AGB85566.1	Eudocima salaminia	LL
AGB85469.1	Agdistis americana	NK
ACY44080.1	Aphonopelma chalcodes	NQ
AAG15513.1	Gryllus veletis	NQ
XP_002016614.1	Drosophila persimilis	PA
XP_005978548.1	Pantholops hodgsonii	PA
XP_011696577.1	Wasmannia auropunctata	PE
ABV81156.1	Forficula auricularia	PE
AGB85629.1	Rhodoneura terminalis	PK
AGB85739.1	Thyridopteryx ephemeraeformis	PK
AGB85722.1	Friseria cockerelli	PK
AGB85615.1	Kearfottia albifasciella	PK
AGB85546.1	Diploschizia impigritella	PK
XP_007469202.1	Lipotes vexillifer	PP
XP_005977877.1	Pantholops hodgsonii	PP
AGB85658.1	Sematura lunus	PQ
ADW85541.1	Pryeria sinica	PR
AGB85489.1	Aroga trialbamaculella	PR
AGB85652.1	Narycia duplicella	PR
XP_001952329.1	Acyrthosiphon pisum	PS
ACY44107.1	Peripatoides novaezealandiae	PT
XP_005971296.1	Pantholops hodgsonii	PT
AGB85550.1	Doa sp. Janzen01	PV
ACO25511.1	Drosophila ochrogaster	PV
AGB85554.1	Dynamine sosthenes	QK
AGB85621.1	Lecithocera chersitis	QK
AGB85466.1	Accinctapubes albifasciata	QK
AGB85552.1	Datana drexelii	QK
AGB85471.1	Aetole tripunctella	QK
AGB85683.1	Pectinophora gossypiella	QK
ADW85535.1	Lasiocampa quercus	QK
ADW85533.1	Lacosoma chiridota	QK
AGB85604.1	Heppnerographa tricesimana	QK
AGB85617.1	Kricogonia lyside	QK
AGB85467.1	Acria ceramitis	QK
ADW85542.1	Podosesia syringae	QK
ADW85525.1	Euclea delphinii	QK
AGB85611.1	Illidgea sp. Illg	QK
AGB85476.1	Agonopterix alstroemeriana	QK
ADW85514.1	Amauta cacica	QK
ADV60579.1	Quentalia chromana	QK
AGB85523.1	Cotana serranotata	QK
AGB85568.1	Evergestis funalis	QK
AGB85752.1	Urapteroides astheniata	QK
AGB85542.1	Deoclona yuccasella	QK
AGB85643.1	Millieria dolosalis	QK
AGB85737.1	Thecobathra anas	QK
AGB85597.1	Homidiana sp. Hodn	QK
AGB85544.1	Digitivalva hemiglypha	QK
ADV60569.1	Acanthobrahmaea europaea	QK
AGB85690.1	Psychostrophia melanargia	QK
AGB85701.1	Psilocorsis reflexella	QK
AEM24139.1	Bucculatrix sp. AYK-2011	QK
ADW85532.1	Lacturidae gen. sp. JCR-2011	QK
ADV60572.1	Lemonia dumi	QK
AGB85480.1	Autosticha modicella	QK
AGB85605.1	Hyposmocoma turdella	QK
AGB85684.1	Phauda mimica	QK
ADW85518.1	Axia margarita	QK
AGB85562.1	Eupselia carpocapsella	QK
AGB85551.1	Deuterogonia pudorina	QK
ADV60574.1	Manduca sexta	QK
AGB85668.1	Ochsenheimeria urella	QK
AGB85591.1	Hyblaea ibidias	QK
AGB85636.1	Macrosoma conifera	QK
AGB85602.1	Hasora chromus	QK
AGB85592.1	Hieromantis kurokoi	QK
AGB85659.1	Negeta contrariata	QK
ADW85523.1	Dalcerides ingenita	QK
ADW85522.1	Cyclotorna sp. JCR-2011	QK
AGB85713.1	Rhamphura sp. Rham	QK
AGB85595.1	Batrachedra sp. Hlch	QK
AGB85729.1	Striglina suzukii	QK
ADV60577.1	Prismosticta fenestrata	QK
AGB85563.1	Epermenia chaerophyllella	QK
ADW85520.1	Chelepteryx collesi	QK
AGB85696.1	Phycomorpha prasinochroa	QK
AGB85626.1	Lepidotarphius perornatellus	QK
AGB85646.1	Myrmecozela ochraceella	QK
ADW85549.1	Urodus decens	QK
AEM24138.1	Agriothera elaeocarpophaga	QK
AGB85688.1	Caradrina meralis	QK
AGB85622.1	Leucoptera coffeella	QK
AGB85534.1	Chilecomadia valdiviana	QK
AGB85488.1	Agathiphaga queenslandensis	QK
AGB85726.1	Schreckensteinia sp. Sktn	QK
AGB85484.1	Anstenoptilia marmarodactyla	QK
AEM24145.1	Phyllonorycter sp. AYK-2011	QK
AEM24143.1	Klimeschia transversella	QK
CDW59684.1	Trichuris trichiura	QK
ACY44087.1	Eurytemora affinis	QK
AGB85709.1	Pterodecta felderi	QL
AGB85720.1	Spatalia doerriesi	QL
AGB85545.1	Dichromodes sp. 7 Dich	QL
AGB85637.1	Mesoscia dyari	QL
AGB85609.1	Hypoprepia miniata	QL
AGB85520.1	Copromorphidae gen. sp. Copro	QL
ABW04839.1	Tanystylum orbiculare	QL
AAK57980.1	Automate gardineri	QL
ACY44103.1	Nicoletia phytophila	QL
ACY44101.1	Machiloides banksi	QL
ACY44081.1	Ammothea hilgendorfi	QL
XP_009860667.1	Ciona intestinalis	QL
AGB85746.1	Thaumetopoea pityocampa	QM
ADW85515.1	Archiearis parthenias	QP
AGB85644.1	Macrauzata maxima	QQ
AGB85508.1	Catoptria oregonica	QQ
ACY44111.1	Stenochrus portoricensis	QQ
XP_008291812.1	Stegastes partitus	QQ
AGB85598.1	Hovala sp. 1 Hova	QR
AGB85732.1	Syntonarcha iriastis	QR
XP_002425926.1	Pediculus humanus corporis	QT
AGB85585.1	Gyrtona sp. Gyrt	QV
ACI13751.1	Alpheus saxidomus	QV
AGB85590.1	Heteropsyche sp. Heter	RE
ACY44104.1	Periplaneta americana	RE
AGB85635.1	Micropterix calthella	RE
ACY44112.1	Streptocephalus seali	RE
AGB85748.1	Limnephilini gen. sp. Trili	RE
ACY44082.1	Amblyomma sp. 'Amb2'	RE
ACY44088.1	Eremocosta gigasella	RE
ABW04838.1	Triops longicaudatus	RE
ACY44086.1	Dinothrombium pandorae	RE
ABW04836.1	Podura aquatica	RE
ACY44096.1	Limnadia lenticularis	RE
KIH48280.1	Ancylostoma duodenale	RE
ACY44100.1	Lynceus sp. 'Lyn'	RE
NP_001021837.1	Caenorhabditis elegans	RE
ACY44098.1	Leiobunum verrucosum	RE
KHJ78041.1	Oesophagostomum dentatum	RE
ACN51955.1	Daphnia parvula	RE
ACY44108.1	Polyxenus fasciculatus	RE
ABW04832.1	Mastigoproctus giganteus	RE
KFU96818.1	Pterocles gutturalis	RE
CAC83783.1	Duttaphrynus melanostictus	RE
XP_003229054.1	Anolis carolinensis	RE
XP_010120417.1	Chlamydotis macqueenii	RE
CAC83780.1	Boiga kraepelini	RE
XP_009058260.1	Lottia gigantea	RE
XP_012359663.1	Nomascus leucogenys	RE
XP_008633722.1	Corvus brachyrhynchos	RE
KFW96139.1	Phalacrocorax carbo	RE
XP_003757218.1	Sarcophilus harrisii	RE
XP_005514523.1	Columba livia	RE
KFP76399.1	Apaloderma vittatum	RE
XP_009094263.1	Serinus canaria	RE
XP_007440820.1	Python bivittatus	RE
ETE65193.1	Ophiophagus hannah	RE
EMP36851.1	Chelonia mydas	RE
KFW85424.1	Manacus vitellinus	RE
XP_005052830.1	Ficedula albicollis	RE
KFO83000.1	Buceros rhinoceros silvestris	RE
ABW04833.1	Narceus americanus	RE
XP_005530183.1	Pseudopodoces humilis	RE
XP_006130621.1	Pelodiscus sinensis	RE
KFQ71462.1	Phaethon lepturus	RE
XP_001201424.2	Strongylocentrotus purpuratus	RE
XP_009077218.1	Acanthisitta chloris	RE
KFZ63986.1	Podiceps cristatus	RE
XP_002189312.1	Taeniopygia guttata	RE
KFZ53232.1	Caprimulgus carolinensis	RE
KFQ85913.1	Phoenicopterus ruber ruber	RE
XP_009923344.1	Haliaeetus albicilla	RE
KFR04612.1	Opisthocomus hoazin	RE
KFV45152.1	Gavia stellata	RE
KFM09909.1	Aptenodytes forsteri	RE
KFP25079.1	Colius striatus	RE
KFW08469.1	Eurypyga helias	RE
KHN88680.1	Toxocara canis	RE
KFO04633.1	Balearica regulorum gibbericeps	RE
KFQ19277.1	Merops nubicus	RE
KFP13522.1	Egretta garzetta	RE
KGL90353.1	Charadrius vociferus	RE
KFQ61435.1	Pelecanus crispus	RE
XP_009963710.1	Tyto alba	RE
XP_009578262.1	Fulmarus glacialis	RE
KFQ97475.1	Nipponia nippon	RE
KFV69056.1	Picoides pubescens	RE
XP_009975782.1	Tauraco erythrolophus	RE
EOB01013.1	Anas platyrhynchos	RE
KFU96010.1	Chaetura pelagica	RE
KFP96517.1	Leptosomus discolor	RE
XP_014165582.1	Geospiza fortis	RE
XP_004715883.1	Echinops telfairi	RE
XP_010716042.1	Meleagris gallopavo	RE
KFO99179.1	Calypte anna	RE
KFQ38767.1	Mesitornis unicolor	RE
KFV83144.1	Struthio camelus australis	RE
KFP60329.1	Cariama cristata	RE
XP_013153346.1	Falco peregrinus	RE
XP_005492587.1	Zonotrichia albicollis	RE
KGL76458.1	Tinamus guttatus	RE
XP_006028194.1	Alligator sinensis	RE
ERG85026.1	Ascaris suum	RE
XP_005152236.1	Melopsittacus undulatus	RE
XP_010012002.1	Nestor notabilis	RE
XP_006867455.1	Chrysochloris asiatica	RE
XP_001365167.2	Monodelphis domestica	RE
XP_006730829.1	Leptonychotes weddellii	RE
KFO81334.1	Cuculus canorus	RE
XP_006043274.1	Bubalus bubalis	RE
AAA65641.1	Mus musculus	RE
NP_001085765.1	Xenopus laevis	RE
ERE59404.1	Cricetulus griseus	RE
XP_007669717.1	Ornithorhynchus anatinus	RE
XP_012409631.1	Trichechus manatus latirostris	RE
XP_012422600.1	Odobenus rosmarus divergens	RE
XP_003384220.1	Amphimedon queenslandica	RE
XP_005289996.1	Chrysemys picta bellii	RE
XP_009192383.1	Papio anubis	RE
ALH22630.1	Tupaia chinensis	RE
XP_008837663.1	Nannospalax galili	RE
XP_011230565.1	Ailuropoda melanoleuca	RE
XP_010594397.1	Loxodonta africana	RE
XP_012506988.1	Propithecus coquereli	RE
XP_012881778.1	Dipodomys ordii	RE
XP_004765246.1	Mustela putorius furo	RE
XP_013796676.1	Apteryx australis mantelli	RE
XP_007165148.1	Balaenoptera acutorostrata scammoni	RE
XP_012785252.1	Ochotona princeps	RE
XP_853858.1	Canis lupus familiaris	RE
XP_007956139.1	Orycteropus afer afer	RE
XP_006184719.1	Camelus ferus	RE
XP_005596188.1	Equus caballus	RE
ACY44106.1	Polyzonium germanicum	RE
1405328A	Sus Pig	RE
XP_008309434.1	Cynoglossus semilaevis	RE
AAF35988.1	Oryctolagus cuniculus	RE
XP_002593908.1	Branchiostoma floridae	RE
XP_004439759.1	Ceratotherium simum simum	RE
BAF91558.1	Osteoglossum bicirrhosum	RE
NP_001276719.1	Homo sapiens	RE
XP_006926856.1	Pteropus alecto	RE
XP_006096032.1	Myotis lucifugus	RE
XP_011288287.1	Felis catus	RE
BAF91562.1	Lepisosteus osseus	RE
XP_012293933.1	Aotus nancymaae	RE
XP_008572926.1	Galeopterus variegatus	RE
XP_010346177.1	Saimiri boliviensis boliviensis	RE
XP_012377547.1	Dasypus novemcinctus	RE
XP_003976498.1	Takifugu rubripes	RE
XP_005400059.1	Chinchilla lanigera	RE
XP_013380654.1	Lingula anatina	RE
XP_004600769.1	Sorex araneus	RE
XP_007471023.1	Lipotes vexillifer	RE
XP_001900986.1	Brugia malayi	RE
XP_012630577.1	Microcebus murinus	RE
XP_004284199.1	Orcinus orca	RE
XP_004690306.1	Condylura cristata	RE
EHB14028.1	Heterocephalus glaber	RE
XP_007906091.1	Callorhinchus milii	RE
XP_011433138.1	Crassostrea gigas	RE
XP_005330677.1	Ictidomys tridecemlineatus	RE
XP_008065602.1	Tarsius syrichta	RE
XP_013882229.1	Austrofundulus limnaeus	RE
BAF91563.1	Acipenser ruthenus	RE
XP_007539544.1	Erinaceus europaeus	RE
BAF91560.1	Anguilla anguilla	RE
XP_013077137.1	Biomphalaria glabrata	RE
XP_004636780.1	Octodon degus	RE
AFI57745.1	Carassius auratus	RE
AAF22645.1	Homo sapiens	RE
XP_007228249.1	Astyanax mexicanus	RE
ELT95122.1	Capitella teleta	RE
CAC83777.1	Eptatretus yangi	RE
XP_009011241.1	Helobdella robusta	RE
XP_007126494.1	Physeter catodon	RE
XP_003467245.1	Cavia porcellus	RE
XP_012664530.1	Otolemur garnettii	RE
BAF91559.1	Polypterus ornatipinnis	RE
ACY44079.1	Armillifer armillatus	RE
XP_006010421.1	Latimeria chalumnae	RE
CDJ95735.1	Haemonchus contortus	RE
XP_004660007.1	Jaculus jaculus	RE
CAC83778.1	Mugil cephalus	RE
XP_010754630.1	Larimichthys crocea	RE
KKA78973.1	Pristionchus pacificus	RE
AGB85608.1	Hyblaea firmamentum	RK
AGB85723.1	Strymon eurytulus	RK
KOF84018.1	Octopus bimaculoides	RK
AGB85692.1	Pyrausta zonalis	RL
ADV60576.1	Oberthueria formosibia	RL
AGB85548.1	Dinophalus cf. lechriomita Dlec	RL
AGB85640.1	Monoloxis flavicinctalis	RL
AGB85586.1	Homadaula anisocentra	RL
BAM19819.1	Papilio xuthus	RL
AFA51155.1	Hyphantria cunea	RL
AGB85638.1	Metorthocheilus emarginatus	RL
AGB85498.1	Stenolechia bathrodyas	RL
AGB85502.1	Brachycentrus nigrosoma	RL
AGB85757.1	Wormaldia moesta	RL
XP_006807958.1	Neolamprologus brichardi	RL
XP_002108997.1	Trichoplax adhaerens	RL
AGM39450.1	Clarias batrachus	RL
XP_007251921.1	Astyanax mexicanus	RL
AGB85721.1	Syngria druidaria	RP
AGB85535.1	Cyclophora nanaria	RP
BAF91561.1	Anguilla anguilla	RP
AGB85718.1	Eudonia spenceri	RQ
XP_008401671.1	Poecilia reticulata	RQ
XP_005727669.1	Pundamilia nyererei	RQ
ABR08375.1	Mugil cephalus	RQ
XP_012710537.1	Fundulus heteroclitus	RQ
BAF91556.1	Amia calva	RQ
XP_008309085.1	Cynoglossus semilaevis	RQ
XP_010731423.1	Larimichthys crocea	RQ
XP_013889757.1	Austrofundulus limnaeus	RQ
XP_008295670.1	Stegastes partitus	RQ
BAF91566.1	Plecoglossus altivelis altivelis	RQ
XP_004069406.1	Oryzias latipes	RQ
CDQ89083.1	Oncorhynchus mykiss	RQ
NP_658910.2	Danio rerio	RQ
CAG01218.1	Tetraodon nigroviridis	RQ
XP_010894893.1	Esox lucius	RQ
XP_003369735.1	Trichinella spiralis	RQ
ACO51250.1	Paralichthys olivaceus	RQ
AGB85663.1	Orthonama obstipata	RR
XP_006779821.1	Neolamprologus brichardi	RR
EHJ75101.1	Danaus plexippus	RT
AHB50478.1	Mayetiola destructor	RT
XP_001663180.1	Aedes aegypti	RT
AGB85549.1	Dicymolomia metalliferalis	RV
ACY44099.1	Loxothylacus texanus	RV
KDR22253.1	Zootermopsis nevadensis	SE
XP_011051108.1	Acromyrmex echinatior	SE
AGB85702.1	Prays fraxinella	SK
ACY44095.1	Libinia emarginata	SK
AGB85600.1	Haematopis grataria	SL
AGB85707.1	Pseudopontia paradoxa	SQ
AHZ00024.1	Niveaphasma annulata	SQ
ABW04835.1	Cypridopsis vidua	SQ
ACY44102.1	Neogonodactylus oerstedii	TE
XP_012281802.1	Orussus abietinus	TE
XP_970258.2	Tribolium castaneum	TE
AFN42988.1	Tigriopus californicus	TE
XP_008555877.1	Microplitis demolitor	TE
XP_011142877.1	Harpegnathos saltator	TE
AHY99998.1	Spinotectarchus acornutus	TE
AHZ00015.1	Acanthoxyla sp. LTD-2014	TE
KOX67919.1	Melipona quadrifasciata	TE
AEV89437.1	Colias eurytheme	TI
AGB85468.1	Acraga coa	TK
AGB85513.1	Colias eurytheme	TK
AGB85704.1	Hypena scabra	TL
AHZ00025.1	Microcanachus sp. LTD-2014	TL
ACS27531.1	Colias eurytheme	TM
AGB85612.1	Imma tetrascia	TP
ACY44089.1	Ephemerella inconstans	TP
ELT99346.1	Capitella teleta	TP
ADV60570.1	Apatelodes torrefacta	TQ
AHZ00023.1	Phasmatidae gen. 2 sp. 1 TRB-2010	TQ
AHZ00021.1	Spinotectarchus acornutus	TQ
AEE61990.1	Dendroctonus ponderosae	TQ
XP_012253853.1	Athalia rosae	TQ
XP_011504205.1	Ceratosolen solmsi marchali	TQ
ABS81352.1	Echinococcus multilocularis	TR
XP_320366.3	Anopheles gambiae str. PEST	TT
AFN42997.1	Tigriopus californicus	TT
XP_014226574.1	Trichogramma pretiosum	VE
NP_001164377.1	Nasonia vitripennis	VE
XP_003701061.1	Megachile rotundata	VE
XP_003690758.1	Apis florea	VE
CDW59620.1	Trichuris trichiura	VE
ADV60573.1	Mirina christophi	VK
ADW85511.1	Apha aequalis	VK
AGB85573.1	Eudarcia simulatricella	VK
AGB85506.1	Carposina fernaldana	VK
AGB85714.1	Rivula propinqualis	VL
ACI13716.1	Alpheus colombiensis	VL
AGB85619.1	Lymantria dispar	VQ
ACY44094.1	Metajapyx subterraneus	VQ
XP_008477127.1	Diaphorina citri	VQ
AGB85725.1	Scirpophaga incertulas	VR
AAX73170.1	Echinococcus granulosus	VR
ACY44097.1	Plathemis lydia	VV
ACY44093.1	Ischnura verticalis	VV
