# Supplementary material for: The 3-D Structural Basis for the Pgi Genotypic Differences in the Performance of the Butterfly Melitaea cinxia at Different Temperatures
Source: PLoS One. 2016 Jul 27;11(7):e0160191. doi: 10.1371/journal.pone.0160191 (PMC4962976; doi:10.1371/journal.pone.0160191)
Supplement: S3 Table — (XLSX) [file pone.0160191.s004.xlsx]

## Sheet: count summary.txt
S3 Table. Summary of the observed combinations of the amino acids (AA) at animal Pgi AA sites Animal373 and Animal472 within each combination group.
Groups	AA combinations	No. of species	No. of AA combinations	Total no. of species
I. Attractive (the residues at sites Animal 373 and Animal472 are electrostatically attractive to each other)	RE	163	5	230
	EK	51
	KE	11
	HE	3
	DK	2
II."Neutral" (at least one of the two residues at sites Animal 373 and Animal472 has non-charged side chain)	QK	67	63	248
	RQ	18
	RL	15
	QL	12
	TE	9
	TQ	6
	KT	6
	VE	5
	PK	5
	AK	5
	VK	4
	QQ	4
	AR	4
	VQ	3
	TP	3
	SQ	3
	RT	3
	RP	3
	PR	3
	KQ	3
	IE	3
	AQ	3
	VV	2
	VR	2
	VL	2
	TT	2
	TL	2
	TK	2
	SK	2
	SE	2
	RV	2
	QV	2
	QR	2
	PV	2
	PT	2
	PP	2
	PE	2
	PA	2
	NQ	2
	KL	2
	IK	2
	GK	2
	TR	1
	TM	1
	TI	1
	SL	1
	QT	1
	QP	1
	QM	1
	PS	1
	PQ	1
	NK	1
	LL	1
	KV	1
	KM	1
	KA	1
	IR	1
	IQ	1
	GS	1
	AV	1
	AT	1
	AI	1
	AE	1
III. Repulsive (the residues at sites Animal 373 and Animal472 are electrostatically repulsive to each other)	RK	3	2	5
	RR	2
